# Supplementary material for: Cannabis- and Substance-Related Carcinogenesis in Europe: A Lagged Causal Inferential Panel Regression Study
Source: J Xenobiot. 2023 Jul 18;13(3):323–85. doi: 10.3390/jox13030024 (PMC10366890; doi:10.3390/jox13030024)
Supplement: Supplementary file 1 [file jox-13-00024-s001.zip]

Archive with 1 entries (1 files):
- jox-2350308-supplementary.pdf
